# Supplementary material for: Development of Self-Assembling bis-1,4-Dihydropyridines: Detailed Studies of Bromination of Four Methyl Groups and Bromine Nucleophilic Substitution
Source: Molecules. 2023 Dec 27;29(1):161. doi: 10.3390/molecules29010161 (PMC10779897; doi:10.3390/molecules29010161)
Supplement: Supplementary file 1 [file molecules-29-00161-s001.zip]

Archive with 2 entries (2 files):
- molecules-2775751-Supplementary data.docx
- Zetasizer-molecules-2775751.dts
